# Supplementary material for: The use of three-dimensional primary human myospheres to explore skeletal muscle effects of in vivo krill oil supplementation
Source: In Vitro Model. 2025 Apr 30;4(2):145–55. doi: 10.1007/s44164-025-00087-6 (PMC12283505; doi:10.1007/s44164-025-00087-6)
Supplement: Supplementary file 3 — Supplementary file3 (XLSX 28 KB) [file 44164_2025_87_MOESM3_ESM.xlsx]

## Sheet: Suppl. Tabell 3
The use of three-dimensional primary human myospheres to explore skeletal muscle effects of in vivo krill oil supplementation
Journal: In vitro models
Andrea Dalmao-Fernandez, Parmeshwar B. Katare, Hege G. Bakke, Håvard Hamarsland, Stian Ellefsen, Sachin Singh, Tuula Anneli Nyman, Eili Tranheim Kase, Arild C. Rustan, G. Hege Thoresen
Section for Pharmacology and Pharmaceutical Biosciences, Department of Pharmacy, University of Oslo, Norway
hege.thoresen@farmasi.uio.no
Supplementary table 2: Up and downregulated proteins in myosphere cultures after in vivo krill oil supplementation
Protein IDs	Gene names	Protein names	Student's T-test p-value	Student's T-test Difference	Regulated
P00325;P00325-2;P07327;P00326;P08319;P08319-2	ADH1B;ADH1A	Alcohol dehydrogenase 1B;Alcohol dehydrogenase 1A	0.0272992	0.754869	Up
P00390-2;P00390;P00390-4;P00390-3;P00390-5	GSR	Glutathione reductase, mitochondrial	0.0437411	0.737244	Up
P24666;P24666-3;P24666-2;P24666-4	ACP1	Low molecular weight phosphotyrosine protein phosphatase	0.0362644	0.701881	Up
O75347	TBCA	Tubulin-specific chaperone A	0.0449163	0.613765	Up
O15357;O15357-2	INPPL1	Phosphatidylinositol 3,4,5-trisphosphate 5-phosphatase 2	0.0172258	0.610477	Up
Q15843	NEDD8	NEDD8	0.0376883	0.598223	Up
P35244	RPA3	Replication protein A 14 kDa subunit	0.0194238	0.588188	Up
Q96BJ3;Q96BJ3-2;Q96BJ3-3	AIDA	Axin interactor, dorsalization-associated protein	0.00808799	0.565627	Up
P15311	EZR	Ezrin	0.034791	0.564614	Up
Q8NCW5-2;Q8NCW5	APOA1BP	NAD(P)H-hydrate epimerase	0.0399147	0.551408	Up
P68036-2;P68036;P68036-3;A0A1B0GUS4	UBE2L3	Ubiquitin-conjugating enzyme E2 L3	0.0295264	0.513427	Up
Q9NWV4	C1orf123	UPF0587 protein C1orf123	0.0107021	0.506146	Up
Q9HC35-2;Q9HC35	EML4	Echinoderm microtubule-associated protein-like 4	0.0218894	0.488386	Up
P61960;P61960-2	UFM1	Ubiquitin-fold modifier 1	0.0127272	0.481365	Up
Q9Y2V2	CARHSP1	Calcium-regulated heat stable protein 1	0.0269059	0.479345	Up
P06703	S100A6	Protein S100-A6	0.021409	0.47513	Up
Q9UKK9	NUDT5	ADP-sugar pyrophosphatase	0.0421448	0.433011	Up
Q9BXK5;Q9BXK5-4;Q9BXK5-2	BCL2L13	Bcl-2-like protein 13	0.0057521	0.429791	Up
Q86XP3-2;Q86XP3	DDX42	ATP-dependent RNA helicase DDX42	0.0447268	0.429273	Up
Q9UPY8;Q9UPY8-2	MAPRE3	Microtubule-associated protein RP/EB family member 3	0.024973	0.424061	Up
Q9Y3Z3;Q9Y3Z3-3;Q9Y3Z3-4	SAMHD1	Deoxynucleoside triphosphate triphosphohydrolase SAMHD1	0.00304049	0.415131	Up
O60493-2;O60493-4;O60493	SNX3	Sorting nexin-3	0.0462022	0.403541	Up
P12955-3;P12955;P12955-2	PEPD	Xaa-Pro dipeptidase	0.0476902	0.397781	Up
O75368	SH3BGRL	SH3 domain-binding glutamic acid-rich-like protein	0.0317369	0.396249	Up
Q9UKG1	APPL1	DCC-interacting protein 13-alpha	0.00989982	0.393957	Up
P54727;P54727-2	RAD23B	UV excision repair protein RAD23 homolog B	0.00878968	0.383651	Up
Q9NX46	ADPRHL2	Poly(ADP-ribose) glycohydrolase ARH3	0.0413322	0.381816	Up
P00966	ASS1	Argininosuccinate synthase	0.0431141	0.378903	Up
Q9NPQ8;Q9NPQ8-3;Q9NPQ8-2;Q9NPQ8-4	RIC8A	Synembryn-A	0.0446	0.373966	Up
P00736	C1R	Complement C1r subcomponent;Complement C1r subcomponent heavy chain;Complement C1r subcomponent light chain	0.0205977	0.369074	Up
P62310	LSM3	U6 snRNA-associated Sm-like protein LSm3	0.0361149	0.364964	Up
Q9Y6E2;Q9Y6E2-2	BZW2	Basic leucine zipper and W2 domain-containing protein 2	0.047597	0.361146	Up
P46108;P46108-2	CRK	Adapter molecule crk	0.0167519	0.355343	Up
Q13564-3;Q13564-2;Q13564;Q13564-4	NAE1	NEDD8-activating enzyme E1 regulatory subunit	0.0364416	0.354686	Up
Q8TDQ7-3;Q8TDQ7-2;Q8TDQ7;Q8TDQ7-5;Q8TDQ7-4	GNPDA2	Glucosamine-6-phosphate isomerase 2	0.00811044	0.346582	Up
P19971;P19971-2	TYMP	Thymidine phosphorylase	0.0435398	0.339398	Up
Q9UGT4	SUSD2	Sushi domain-containing protein 2	0.0163854	0.323621	Up
P21399	ACO1	Cytoplasmic aconitate hydratase	0.0435791	0.316965	Up
P06744;P06744-2	GPI	Glucose-6-phosphate isomerase	0.0486311	0.315838	Up
Q03001;Q03001-14;Q03001-9;Q03001-8;Q03001-3;Q03001-13;Q03001-10	DST	Dystonin	0.0302108	0.294855	Up
P0DME0;Q01105-3;Q01105-4;Q01105-2;Q01105	SETSIP;SET	Protein SETSIP;Protein SET	0.0157938	0.284819	Up
P55786;P55786-2;A6NEC2;A6NEC2-2;A6NEC2-3	NPEPPS	Puromycin-sensitive aminopeptidase	0.0458501	0.283457	Up
P50395;P50395-2	GDI2	Rab GDP dissociation inhibitor beta	0.0437553	0.281429	Up
P12004	PCNA	Proliferating cell nuclear antigen	0.0122878	0.280699	Up
Q9P258	RCC2	Protein RCC2	0.0118784	0.280047	Up
Q16881-5;Q16881-2;Q16881-4;Q16881-3;Q16881-6;Q16881;Q16881-7	TXNRD1	Thioredoxin reductase 1, cytoplasmic	0.0190258	0.27463	Up
Q8TBC4-2;Q8TBC4	UBA3	NEDD8-activating enzyme E1 catalytic subunit	0.00854942	0.274052	Up
P15289-2;P15289	ARSA	Arylsulfatase A;Arylsulfatase A component B;Arylsulfatase A component C	0.0246193	0.273568	Up
Q9Y6W5-2;Q9Y6W5	WASF2	Wiskott-Aldrich syndrome protein family member 2	0.00501548	0.270183	Up
P36871;P36871-2;P36871-3	PGM1	Phosphoglucomutase-1	0.0490837	0.265555	Up
P67936;P67936-2	TPM4	Tropomyosin alpha-4 chain	0.006923	0.265077	Up
Q9Y333	LSM2	U6 snRNA-associated Sm-like protein LSm2	0.0250345	0.264489	Up
Q13435	SF3B2	Splicing factor 3B subunit 2	0.0425078	0.254808	Up
Q9NTK5;Q9NTK5-3;Q9NTK5-2	OLA1	Obg-like ATPase 1	0.01073	0.252832	Up
Q14914-2;Q14914	PTGR1	Prostaglandin reductase 1	0.0384833	0.25175	Up
Q93034	CUL5	Cullin-5	0.0139483	0.251512	Up
Q9Y646	CPQ	Carboxypeptidase Q	0.0302845	0.24966	Up
P35754	GLRX	Glutaredoxin-1	0.0362803	0.246313	Up
P63104;P63104-2	YWHAZ	14-3-3 protein zeta/delta	0.0206507	0.238174	Up
P31949	S100A11	Protein S100-A11;Protein S100-A11, N-terminally processed	0.029899	0.234274	Up
P11766	ADH5	Alcohol dehydrogenase class-3	0.0138058	0.228812	Up
P27695	APEX1	DNA-(apurinic or apyrimidinic site) lyase;DNA-(apurinic or apyrimidinic site) lyase, mitochondrial	0.0433724	0.212316	Up
P15559;P15559-2;P15559-3	NQO1	NAD(P)H dehydrogenase [quinone] 1	0.0492359	0.209303	Up
Q86VP6;Q86VP6-2;Q86VP6-3	CAND1	Cullin-associated NEDD8-dissociated protein 1	0.0290903	0.202476	Up
O14558	HSPB6	Heat shock protein beta-6	0.00724726	0.198782	Up
O95865	DDAH2	N(G),N(G)-dimethylarginine dimethylaminohydrolase 2	0.00478082	0.194278	Up
Q92688-2;Q92688	ANP32B	Acidic leucine-rich nuclear phosphoprotein 32 family member B	0.0416439	0.192412	Up
O43488;Q8NHP1;O95154	AKR7A2	Aflatoxin B1 aldehyde reductase member 2	0.0233665	0.192042	Up
P32456	GBP2	Interferon-induced guanylate-binding protein 2	0.0496698	0.188668	Up
P17931	LGALS3	Galectin-3	0.0202216	0.186727	Up
Q13033-2;Q13033	STRN3	Striatin-3	0.0104958	0.185405	Up
Q71UI9-4;Q71UI9;P0C0S5;Q71UI9-3;Q71UI9-2	H2AFV;H2AFZ	Histone H2A.V;Histone H2A.Z	0.0381466	0.182284	Up
P47755;P47755-2	CAPZA2	F-actin-capping protein subunit alpha-2	0.0357523	0.179902	Up
P52907	CAPZA1	F-actin-capping protein subunit alpha-1	0.0211472	0.17389	Up
O75436;O75436-2	VPS26A	Vacuolar protein sorting-associated protein 26A	0.043071	0.169918	Up
Q9Y4G6	TLN2	Talin-2	0.0366636	0.167708	Up
Q16531;Q16531-2	DDB1	DNA damage-binding protein 1	0.0323787	0.167685	Up
P38159-3;Q96E39;P38159;P38159-2;O75526;Q8N7X1	RBMX;RBMXL1	RNA-binding motif protein, X chromosome;RNA-binding motif protein, X chromosome, N-terminally processed;RNA binding motif protein, X-linked-like-1	0.0336692	0.159037	Up
Q9H3K6;Q9H3K6-2	BOLA2	BolA-like protein 2	0.0261876	0.154706	Up
P50502;Q8IZP2;Q8NFI4	ST13;ST13P4;ST13P5	Hsc70-interacting protein;Putative protein FAM10A4;Putative protein FAM10A5	0.0258715	0.152251	Up
P26196	DDX6	Probable ATP-dependent RNA helicase DDX6	0.0189536	0.151945	Up
Q9UBW8	COPS7A	COP9 signalosome complex subunit 7a	0.0154366	0.143536	Up
Q16401;Q16401-2;Q5IFJ8	PSMD5	26S proteasome non-ATPase regulatory subunit 5	0.0325271	0.139241	Up
O43399-2;O43399-4;O43399;O43399-3;O43399-5;O43399-7;O43399-6	TPD52L2	Tumor protein D54	0.0484827	0.135955	Up
Q12765-2;Q12765;Q12765-3	SCRN1	Secernin-1	0.0498421	0.134658	Up
P25788-2;P25788	PSMA3	Proteasome subunit alpha type-3	0.0201034	0.132162	Up
Q07960	ARHGAP1	Rho GTPase-activating protein 1	0.048433	0.131893	Up
Q13451;Q13451-2	FKBP5	Peptidyl-prolyl cis-trans isomerase FKBP5;Peptidyl-prolyl cis-trans isomerase FKBP5, N-terminally processed	0.0161982	0.123561	Up
O60826	CCDC22	Coiled-coil domain-containing protein 22	0.00999453	0.121068	Up
P10155;P10155-3;P10155-5;P10155-4;P10155-2	TROVE2	60 kDa SS-A/Ro ribonucleoprotein	0.0358415	0.116625	Up
P28838-2;P28838	LAP3	Cytosol aminopeptidase	0.0161244	0.11603	Up
Q15185-3;Q15185-4;Q15185;Q15185-2	PTGES3	Prostaglandin E synthase 3	0.0035382	0.115619	Up
Q96GK7;Q6P2I3	FAHD2A;FAHD2B	Fumarylacetoacetate hydrolase domain-containing protein 2A;Fumarylacetoacetate hydrolase domain-containing protein 2B	0.0289599	0.114555	Up
P09874	PARP1	Poly [ADP-ribose] polymerase 1	0.0311907	0.109801	Up
P61978;P61978-2	HNRNPK	Heterogeneous nuclear ribonucleoprotein K	0.0146894	0.10889	Up
P49189;P49189-3;P49189-2	ALDH9A1	4-trimethylaminobutyraldehyde dehydrogenase	0.0030099	0.105352	Up
Q9H269-2;Q9H269	VPS16	Vacuolar protein sorting-associated protein 16 homolog	0.0478053	0.104725	Up
P0DP25;P0DP24;P0DP23			0.00774051	0.0989935	Up
Q9Y6I3-3;Q9Y6I3;Q9Y6I3-1;Q9H201-2;Q9H201	EPN1;EPN3	Epsin-1;Epsin-3	0.0111408	0.0931748	Up
Q14247;Q14247-3;Q14247-2	CTTN	Src substrate cortactin	0.0422748	0.0917009	Up
P0DMV8;P0DMV9;P0DMV8-2	HSPA1A;HSPA1B	Heat shock 70 kDa protein 1A;Heat shock 70 kDa protein 1B	0.00116969	0.0894764	Up
P30626-3;P30626-2;P30626	SRI	Sorcin	0.0140819	0.0862429	Up
P62140	PPP1CB	Serine/threonine-protein phosphatase PP1-beta catalytic subunit	0.0243268	0.0843538	Up
Q9UQ80;Q9UQ80-2	PA2G4	Proliferation-associated protein 2G4	0.00503522	0.048712	Up
P20073-2;P20073	ANXA7	Annexin A7	0.0341175	-0.0572416	Down
P08754	GNAI3	Guanine nucleotide-binding protein G(k) subunit alpha	0.0406734	-0.0720652	Down
O75964	ATP5L	ATP synthase subunit g, mitochondrial	0.0206596	-0.0769135	Down
Q14103-3;Q14103;Q14103-4;Q14103-2	HNRNPD	Heterogeneous nuclear ribonucleoprotein D0	0.0426197	-0.0838541	Down
P62701	RPS4X	40S ribosomal protein S4, X isoform	0.0173507	-0.0954035	Down
Q13505-3;Q13505;Q13505-2	MTX1	Metaxin-1	0.0425252	-0.105844	Down
Q9Y6Y8-2;Q9Y6Y8	SEC23IP	SEC23-interacting protein	0.0136324	-0.107791	Down
P56134-3;P56134;P56134-4;P56134-2	ATP5J2	ATP synthase subunit f, mitochondrial	0.00157353	-0.108011	Down
P35610;P35610-3;P35610-2	SOAT1	Sterol O-acyltransferase 1	0.025305	-0.116599	Down
Q96KG9-5;Q96KG9-3;Q96KG9-4;Q96KG9-6;Q96KG9-2;Q96KG9	SCYL1	N-terminal kinase-like protein	0.0433256	-0.118009	Down
P36542;P36542-2	ATP5C1	ATP synthase subunit gamma, mitochondrial	0.0488947	-0.119573	Down
P49590-2;P49590	HARS2	Probable histidine--tRNA ligase, mitochondrial	0.0463765	-0.12002	Down
P14866;P14866-2	HNRNPL	Heterogeneous nuclear ribonucleoprotein L	0.026554	-0.122843	Down
Q13636	RAB31	Ras-related protein Rab-31	0.0415263	-0.125743	Down
P05556;P05556-2;P05556-5;P05556-4;P05556-3	ITGB1	Integrin beta-1	0.0182929	-0.128001	Down
O75915	ARL6IP5	PRA1 family protein 3	0.0175809	-0.137048	Down
P05023-3;P05023-4;P05023;P05023-2;P13637;P13637-2;P13637-3;P50993;Q13733;P20648;P54707;P54707-2	ATP1A1	Sodium/potassium-transporting ATPase subunit alpha-1	0.0360705	-0.144633	Down
P27635;Q96L21	RPL10	60S ribosomal protein L10	0.00951222	-0.164035	Down
P15291-2;P15291	B4GALT1	Beta-1,4-galactosyltransferase 1;Lactose synthase A protein;N-acetyllactosamine synthase;Beta-N-acetylglucosaminylglycopeptide beta-1,4-galactosyltransferase;Beta-N-acetylglucosaminyl-glycolipid beta-1,4-galactosyltransferase;Processed beta-1,4-galactosyltransferase 1	0.00532123	-0.166273	Down
O95573	ACSL3	Long-chain-fatty-acid--CoA ligase 3	0.0185406	-0.175884	Down
Q8IZ81	ELMOD2	ELMO domain-containing protein 2	0.0127246	-0.177339	Down
Q7Z4H8;Q7Z4H8-3;Q7Z4H8-2	KDELC2	KDEL motif-containing protein 2	0.0462716	-0.177805	Down
P62879;P62879-2	GNB2	Guanine nucleotide-binding protein G(I)/G(S)/G(T) subunit beta-2	0.0021312	-0.184626	Down
Q15363	TMED2	Transmembrane emp24 domain-containing protein 2	0.0167983	-0.184962	Down
P10606	COX5B	Cytochrome c oxidase subunit 5B, mitochondrial	0.0407513	-0.188136	Down
Q9BZG1;Q9BZG1-4;Q9BZG1-2	RAB34	Ras-related protein Rab-34	0.00732428	-0.191677	Down
Q9UH99-2;Q9UH99;Q9UH99-3	SUN2	SUN domain-containing protein 2	0.0428776	-0.193064	Down
Q9Y639-3;Q9Y639-1;Q9Y639-4;Q9Y639-5;Q9Y639	NPTN	Neuroplastin	0.00586574	-0.197825	Down
P20674	COX5A	Cytochrome c oxidase subunit 5A, mitochondrial	0.000527183	-0.203199	Down
Q9H7F0;Q9H7F0-2	ATP13A3	Probable cation-transporting ATPase 13A3	0.0273045	-0.212865	Down
P48960-2;P48960-3;P48960	CD97	CD97 antigen;CD97 antigen subunit alpha;CD97 antigen subunit beta	0.00224194	-0.22428	Down
Q9Y673;Q9Y673-2	ALG5	Dolichyl-phosphate beta-glucosyltransferase	0.04054	-0.232979	Down
P82673;P82673-2	MRPS35	28S ribosomal protein S35, mitochondrial	0.0349556	-0.247546	Down
O95819-4;O95819;O95819-5;O95819-6;O95819-2;O95819-3;Q8N4C8-4;Q9UKE5-4;Q8N4C8;Q9UKE5-2;Q9UKE5-6;Q9UKE5-7;Q9UKE5-3;Q8N4C8-3;Q8N4C8-2;Q9UKE5-5;Q8N4C8-5;Q9UKE5-8;Q9UKE5	MAP4K4	Mitogen-activated protein kinase kinase kinase kinase 4	0.0135947	-0.252641	Down
O43292;O43292-2	GPAA1	Glycosylphosphatidylinositol anchor attachment 1 protein	0.0468661	-0.27813	Down
P17252;P05771;P05771-2;P05129-2;P05129	PRKCA;PRKCB	Protein kinase C alpha type;Protein kinase C beta type	0.0284635	-0.285581	Down
Q9HC07;Q9HC07-2	TMEM165	Transmembrane protein 165	0.0338881	-0.288692	Down
P13073	COX4I1	Cytochrome c oxidase subunit 4 isoform 1, mitochondrial	0.0134047	-0.291997	Down
Q15005	SPCS2	Signal peptidase complex subunit 2	0.00703467	-0.301977	Down
Q12907	LMAN2	Vesicular integral-membrane protein VIP36	0.0163174	-0.306199	Down
Q9NZD8-2;Q9NZD8	SPG21	Maspardin	0.0405717	-0.308304	Down
Q8NFH4	NUP37	Nucleoporin Nup37	0.0241978	-0.314274	Down
P46977-2;P46977	STT3A	Dolichyl-diphosphooligosaccharide--protein glycosyltransferase subunit STT3A	0.0127952	-0.329345	Down
P48449;P48449-3;P48449-2	LSS	Lanosterol synthase	0.0445541	-0.333545	Down
Q10472;Q10472-2	GALNT1	Polypeptide N-acetylgalactosaminyltransferase 1;Polypeptide N-acetylgalactosaminyltransferase 1 soluble form	0.0071336	-0.348131	Down
Q9BYC5;Q9BYC5-3;Q9BYC5-2	FUT8	Alpha-(1,6)-fucosyltransferase	0.0357015	-0.39251	Down
Q9NXS2-3;Q9NXS2	QPCTL	Glutaminyl-peptide cyclotransferase-like protein	0.0287243	-0.412131	Down
Q9Y2H6-2;Q9Y2H6	FNDC3A	Fibronectin type-III domain-containing protein 3A	0.0392907	-0.424823	Down
Q03405-2;Q03405;Q03405-3	PLAUR	Urokinase plasminogen activator surface receptor	0.0198773	-0.429786	Down
Q15050	RRS1	Ribosome biogenesis regulatory protein homolog	0.0470548	-0.431468	Down
Q9BRK5;Q9BRK5-2;Q9BRK5-6;Q9BRK5-4;Q9BRK5-3;Q9BRK5-5	SDF4	45 kDa calcium-binding protein	0.0437645	-0.463991	Down
P14209-3;P14209	CD99	CD99 antigen	0.0161783	-0.472323	Down
Q96QE2	SLC2A13	Proton myo-inositol cotransporter	0.0483091	-0.53583	Down
P24821;P24821-3;P24821-5;P24821-6	TNC	Tenascin	0.0141394	-0.541779	Down
P51116	FXR2	Fragile X mental retardation syndrome-related protein 2	0.0192054	-0.550647	Down
Q9H4A6	GOLPH3	Golgi phosphoprotein 3	0.0425087	-0.632471	Down
Q9H1K1-2;Q9H1K1	ISCU	Iron-sulfur cluster assembly enzyme ISCU, mitochondrial	0.0315321	-0.634544	Down
P41221;P41221-2;O00755	WNT5A	Protein Wnt-5a	0.0484934	-0.639356	Down
Q86WC4	OSTM1	Osteopetrosis-associated transmembrane protein 1	0.0246444	-0.65082	Down
O15155;O15155-2	BET1	BET1 homolog	0.0480838	-0.718937	Down
P51970	NDUFA8	NADH dehydrogenase [ubiquinone] 1 alpha subcomplex subunit 8	0.0207154	-0.867391	Down
