# Supplementary material for: The use of three-dimensional primary human myospheres to explore skeletal muscle effects of in vivo krill oil supplementation
Source: In Vitro Model. 2025 Apr 30;4(2):145–55. doi: 10.1007/s44164-025-00087-6 (PMC12283505; doi:10.1007/s44164-025-00087-6)
Supplement: Supplementary file 5 — Supplementary file5 (XLSX 38 KB) [file 44164_2025_87_MOESM5_ESM.xlsx]

## Sheet: Ark1
The use of three-dimensional primary human myospheres to explore skeletal muscle effects of in vivo krill oil supplementation
Journal: In vitro models
Andrea Dalmao-Fernandez, Parmeshwar B. Katare, Hege G. Bakke, Håvard Hamarsland, Stian Ellefsen, Sachin Singh, Tuula Anneli Nyman, Eili Tranheim Kase, Arild C. Rustan, G. Hege Thoresen
Section for Pharmacology and Pharmaceutical Biosciences, Department of Pharmacy, University of Oslo, Norway
hege.thoresen@farmasi.uio.no
Supplementary table 4: Proteins found in only 3D or 2D myotube cultures
Only in 3D			Only in 2D
Protein IDs	Gene names	Protein names	Protein IDs	Gene names	Protein names
P39060	COL18A1	Collagen alpha-1(XVIII) chain;Endostatin	Q9NRX3	NDUFA4L2	NADH dehydrogenase [ubiquinone] 1 alpha subcomplex subunit 4-like 2
P36406	TRIM23	E3 ubiquitin-protein ligase TRIM23	Q9NUQ2	AGPAT5	1-acyl-sn-glycerol-3-phosphate acyltransferase epsilon
Q9Y3D9	MRPS23	28S ribosomal protein S23, mitochondrial	P51790	CLCN3	H(+)/Cl(-) exchange transporter 3
P36222	CHI3L1	Chitinase-3-like protein 1	Q9GZV5	WWTR1	WW domain-containing transcription regulator protein 1
P17152	TMEM11	Transmembrane protein 11, mitochondrial	Q96SK2	TMEM209	Transmembrane protein 209
Q6UVY6	MOXD1	DBH-like monooxygenase protein 1	P03897	MT-ND3	NADH-ubiquinone oxidoreductase chain 3
O94766	B3GAT3	Galactosylgalactosylxylosylprotein 3-beta-glucuronosyltransferase 3	Q13326	SGCG	Gamma-sarcoglycan
Q9BYD1	MRPL13	39S ribosomal protein L13, mitochondrial	Q6P6C2	ALKBH5	RNA demethylase ALKBH5
Q96RQ1	ERGIC2	Endoplasmic reticulum-Golgi intermediate compartment protein 2	Q8WXI9	GATAD2B	Transcriptional repressor p66-beta
P62306	SNRPF	Small nuclear ribonucleoprotein F	O94992	HEXIM1	Protein HEXIM1
Q02083	NAAA	N-acylethanolamine-hydrolyzing acid amidase;N-acylethanolamine-hydrolyzing acid amidase subunit alpha;N-acylethanolamine-hydrolyzing acid amidase subunit beta	Q53SF7	COBLL1	Cordon-bleu protein-like 1
P08572	COL4A2	Collagen alpha-2(IV) chain;Canstatin	O95490	LPHN2	Latrophilin-2
Q92954	PRG4	Proteoglycan 4;Proteoglycan 4 C-terminal part	Q9Y5A7	NUB1	NEDD8 ultimate buster 1
P20962	PTMS	Parathymosin	Q9Y6G5	COMMD10	COMM domain-containing protein 10
A5PLL7	TMEM189	Transmembrane protein 189	Q14999	CUL7	Cullin-7
P35610	SOAT1	Sterol O-acyltransferase 1	O43155	FLRT2	Leucine-rich repeat transmembrane protein FLRT2
O43818	RRP9	U3 small nucleolar RNA-interacting protein 2	Q9Y4X5	ARIH1	E3 ubiquitin-protein ligase ARIH1
Q5SNT2	TMEM201	Transmembrane protein 201	Q5VST9	OBSCN	Obscurin
Q969X6	CIRH1A	Cirhin	P42696	RBM34	RNA-binding protein 34
P98066	TNFAIP6	Tumor necrosis factor-inducible gene 6 protein	Q9NVV0	TMEM38B	Trimeric intracellular cation channel type B
Q96EL2	MRPS24	28S ribosomal protein S24, mitochondrial	P55196	MLLT4	Afadin
Q8WTS1	ABHD5	1-acylglycerol-3-phosphate O-acyltransferase ABHD5	P63218	GNG5	Guanine nucleotide-binding protein G(I)/G(S)/G(O) subunit gamma-5
P17066;P48741	HSPA6;HSPA7	Heat shock 70 kDa protein 6;Putative heat shock 70 kDa protein 7	Q9BX40	LSM14B	Protein LSM14 homolog B
Q8TCC3	MRPL30	39S ribosomal protein L30, mitochondrial	Q9HA64	FN3KRP	Ketosamine-3-kinase
Q9NPA8	ENY2	Transcription and mRNA export factor ENY2	P53990	IST1	IST1 homolog
Q9BUB7	TMEM70	Transmembrane protein 70, mitochondrial	O14807	MRAS	Ras-related protein M-Ras
Q8NHH9	ATL2	Atlastin-2	O43464	HTRA2	Serine protease HTRA2, mitochondrial
P62072	TIMM10	Mitochondrial import inner membrane translocase subunit Tim10	Q9Y4K4	MAP4K5	Mitogen-activated protein kinase kinase kinase kinase 5
Q8IYR2	SMYD4	SET and MYND domain-containing protein 4	P10398	ARAF	Serine/threonine-protein kinase A-Raf
P14555	PLA2G2A	Phospholipase A2, membrane associated	Q9NY61	AATF	Protein AATF
Q9Y287	ITM2B	Integral membrane protein 2B;BRI2, membrane form;BRI2 intracellular domain;BRI2C, soluble form;Bri23 peptide	Q86SQ0	PHLDB2	Pleckstrin homology-like domain family B member 2
Q96PU5	NEDD4L	E3 ubiquitin-protein ligase NEDD4-like	O75663	TIPRL	TIP41-like protein
P55058	PLTP	Phospholipid transfer protein	P13747	HLA-E	HLA class I histocompatibility antigen, alpha chain E
P04066	FUCA1	Tissue alpha-L-fucosidase	P24592	IGFBP6	Insulin-like growth factor-binding protein 6
Q9Y3U8	RPL36	60S ribosomal protein L36	Q8NCS4	ZMYM6NB	Uncharacterized protein ZMYM6NB
Q9HCD5	NCOA5	Nuclear receptor coactivator 5	O14976	GAK	Cyclin-G-associated kinase
P48751	SLC4A3	Anion exchange protein 3	P83916	CBX1	Chromobox protein homolog 1
Q8TF65	GIPC2	PDZ domain-containing protein GIPC2	Q9Y2B9	PKIG	cAMP-dependent protein kinase inhibitor gamma
Q9NUN5	LMBRD1	Probable lysosomal cobalamin transporter	Q8NBN7	RDH13	Retinol dehydrogenase 13
Q9NY12	GAR1	H/ACA ribonucleoprotein complex subunit 1	Q9BRP8	WIBG	Partner of Y14 and mago
P23219	PTGS1	Prostaglandin G/H synthase 1	Q13573	SNW1	SNW domain-containing protein 1
Q8NFH3	NUP43	Nucleoporin Nup43	Q5VTQ0	TTC39B	Tetratricopeptide repeat protein 39B
Q9Y2P8	RCL1	RNA 3-terminal phosphate cyclase-like protein	P16157	ANK1	Ankyrin-1
P13497	BMP1	Bone morphogenetic protein 1	Q53GG5	PDLIM3	PDZ and LIM domain protein 3
P08962	CD63	CD63 antigen	O94967	WDR47	WD repeat-containing protein 47
Q9NPR9	GPR108	Protein GPR108	O43293	DAPK3	Death-associated protein kinase 3
Q9Y619	SLC25A15	Mitochondrial ornithine transporter 1	Q8NHS3	MFSD8	Major facilitator superfamily domain-containing protein 8
Q96LL9	DNAJC30	DnaJ homolog subfamily C member 30	Q7Z3E5	ARMC9	LisH domain-containing protein ARMC9
Q8WUY1	THEM6	Protein THEM6	Q5T5U3	ARHGAP21	Rho GTPase-activating protein 21
Q96P11	NSUN5	Probable 28S rRNA (cytosine-C(5))-methyltransferase	Q9BRX8	FAM213A	Redox-regulatory protein FAM213A
O43570	CA12	Carbonic anhydrase 12	P15151	PVR	Poliovirus receptor
Q8IWB1	ITPRIP	Inositol 1,4,5-trisphosphate receptor-interacting protein	P40123	CAP2	Adenylyl cyclase-associated protein 2
P07197	NEFM	Neurofilament medium polypeptide	Q96T60	PNKP	Bifunctional polynucleotide phosphatase/kinase;Polynucleotide 3-phosphatase;Polynucleotide 5-hydroxyl-kinase
Q14410	GK2	Glycerol kinase 2	Q9NXV6	CDKN2AIP	CDKN2A-interacting protein
O95298	NDUFC2	NADH dehydrogenase [ubiquinone] 1 subunit C2	O95319	CELF2	CUGBP Elav-like family member 2
P51888	PRELP	Prolargin	Q9UJ68	MSRA	Mitochondrial peptide methionine sulfoxide reductase
Q00059	TFAM	Transcription factor A, mitochondrial	O60934	NBN	Nibrin
Q8IZ81	ELMOD2	ELMO domain-containing protein 2	Q9Y5J6	TIMM10B	Mitochondrial import inner membrane translocase subunit Tim10 B
Q96NT0	CCDC115	Coiled-coil domain-containing protein 115	Q13948;P39880	CUX1	Protein CASP;Homeobox protein cut-like 1
Q9UGQ3	SLC2A6	Solute carrier family 2, facilitated glucose transporter member 6	P49593	PPM1F	Protein phosphatase 1F
Q9BQ16;Q08629	SPOCK3;SPOCK1	Testican-3;Testican-1	Q8N392	ARHGAP18	Rho GTPase-activating protein 18
P09497	CLTB	Clathrin light chain B	Q86WB0	ZC3HC1	Nuclear-interacting partner of ALK
Q9H8H0	NOL11	Nucleolar protein 11	Q9BXB5	OSBPL10	Oxysterol-binding protein-related protein 10
Q9NXS2	QPCTL	Glutaminyl-peptide cyclotransferase-like protein	Q9Y2Y0	ARL2BP	ADP-ribosylation factor-like protein 2-binding protein
P83110	HTRA3	Serine protease HTRA3	P51784	USP11	Ubiquitin carboxyl-terminal hydrolase 11
Q9HAN9	NMNAT1	Nicotinamide/nicotinic acid mononucleotide adenylyltransferase 1	A6NHR9	SMCHD1	Structural maintenance of chromosomes flexible hinge domain-containing protein 1
Q96AA3	RFT1	Protein RFT1 homolog	O14730	RIOK3	Serine/threonine-protein kinase RIO3
Q9UFG5	C19orf25	UPF0449 protein C19orf25	Q9Y484	WDR45	WD repeat domain phosphoinositide-interacting protein 4
Q9BXC9	BBS2	Bardet-Biedl syndrome 2 protein	Q96HR9	REEP6	Receptor expression-enhancing protein 6
Q15118	PDK1	[Pyruvate dehydrogenase (acetyl-transferring)] kinase isozyme 1, mitochondrial	P54725	RAD23A	UV excision repair protein RAD23 homolog A
Q8WVQ1	CANT1	Soluble calcium-activated nucleotidase 1	Q96S19	C16orf13	UPF0585 protein C16orf13
P01034	CST3	Cystatin-C	Q9BSQ5	CCM2	Cerebral cavernous malformations 2 protein
P48060	GLIPR1	Glioma pathogenesis-related protein 1	Q86VY4	TSPYL5	Testis-specific Y-encoded-like protein 5
Q9UMY4	SNX12	Sorting nexin-12	Q96E52	OMA1	Metalloendopeptidase OMA1, mitochondrial
Q6QNY1	BLOC1S2	Biogenesis of lysosome-related organelles complex 1 subunit 2	Q86UX7	FERMT3	Fermitin family homolog 3
P78556	CCL20	C-C motif chemokine 20;CCL20(1-67);CCL20(1-64);CCL20(2-70)	Q99996	AKAP9	A-kinase anchor protein 9
Q96IW7	SEC22A	Vesicle-trafficking protein SEC22a	O14929	HAT1	Histone acetyltransferase type B catalytic subunit
Q9UBV7	B4GALT7	Beta-1,4-galactosyltransferase 7;Xylosylprotein 4-beta-galactosyltransferase	Q9UJY5	GGA1	ADP-ribosylation factor-binding protein GGA1
Q8N6G5	CSGALNACT2	Chondroitin sulfate N-acetylgalactosaminyltransferase 2	P09603	CSF1	Macrophage colony-stimulating factor 1;Processed macrophage colony-stimulating factor 1
O95716	RAB3D	Ras-related protein Rab-3D	P00750	PLAT	Tissue-type plasminogen activator;Tissue-type plasminogen activator chain A;Tissue-type plasminogen activator chain B
Q9Y291	MRPS33	28S ribosomal protein S33, mitochondrial	Q99417	MYCBP	C-Myc-binding protein
O75881	CYP7B1	25-hydroxycholesterol 7-alpha-hydroxylase	Q9NXE4	SMPD4	Sphingomyelin phosphodiesterase 4
Q8N2Y8	RUSC2	Iporin	Q15007	WTAP	Pre-mRNA-splicing regulator WTAP
Q96D53	ADCK4	AarF domain-containing protein kinase 4	C9JLW8	FAM195B	Protein FAM195B
Q9NWM8	FKBP14	Peptidyl-prolyl cis-trans isomerase FKBP14	Q86YN1	DOLPP1	Dolichyldiphosphatase 1
Q8WWV3	RTN4IP1	Reticulon-4-interacting protein 1, mitochondrial	Q13952	NFYC	Nuclear transcription factor Y subunit gamma
Q9UHI8	ADAMTS1	A disintegrin and metalloproteinase with thrombospondin motifs 1	O60518	RANBP6	Ran-binding protein 6
Q15493	RGN	Regucalcin	Q8WVM7	STAG1	Cohesin subunit SA-1
Q16853	AOC3	Membrane primary amine oxidase	Q96QC0	PPP1R10	Serine/threonine-protein phosphatase 1 regulatory subunit 10
Q9HD42	CHMP1A	Charged multivesicular body protein 1a	Q7L8J4	SH3BP5L	SH3 domain-binding protein 5-like
P62341	SELT	Selenoprotein T	P05997	COL5A2	Collagen alpha-2(V) chain
Q99878;Q96KK5;Q9BTM1;P20671;P0C0S8	HIST1H2AJ;HIST1H2AH;H2AFJ;HIST1H2AD;HIST1H2AG	Histone H2A type 1-J;Histone H2A type 1-H;Histone H2A.J;Histone H2A type 1-D;Histone H2A type 1	Q8IVB4	SLC9A9	Sodium/hydrogen exchanger 9
O15427	SLC16A3	Monocarboxylate transporter 4	P41222	PTGDS	Prostaglandin-H2 D-isomerase
P27338	MAOB	Amine oxidase [flavin-containing] B	Q9H2K8;Q7L7X3	TAOK3;TAOK1	Serine/threonine-protein kinase TAO3;Serine/threonine-protein kinase TAO1
Q9Y343	SNX24	Sorting nexin-24	Q9UKI2	CDC42EP3	Cdc42 effector protein 3
Q8NFP9	NBEA	Neurobeachin	Q5TGY3	AHDC1	AT-hook DNA-binding motif-containing protein 1
			Q8WX92	NELFB	Negative elongation factor B
			Q9Y5N5	N6AMT1	HemK methyltransferase family member 2
			Q9BZ23	PANK2	Pantothenate kinase 2, mitochondrial
			Q9UJ41	RABGEF1	Rab5 GDP/GTP exchange factor
			Q9UL18	AGO1	Protein argonaute-1
			Q0JRZ9	FCHO2	F-BAR domain only protein 2
			Q14194	CRMP1	Dihydropyrimidinase-related protein 1
			Q9UPU7	TBC1D2B	TBC1 domain family member 2B
			Q9Y247;Q14320	FAM50B;FAM50A	Protein FAM50B;Protein FAM50A
			Q99973	TEP1	Telomerase protein component 1
			Q9NWV8	BABAM1	BRISC and BRCA1-A complex member 1
			O60318	MCM3AP	Germinal-center associated nuclear protein
			Q13795	ARFRP1	ADP-ribosylation factor-related protein 1
			Q9P2E3	ZNFX1	NFX1-type zinc finger-containing protein 1
			Q9NS15	LTBP3	Latent-transforming growth factor beta-binding protein 3
			Q9NSY1	BMP2K	BMP-2-inducible protein kinase
			Q9ULH0	KIDINS220	Kinase D-interacting substrate of 220 kDa
			Q9H7D0	DOCK5	Dedicator of cytokinesis protein 5
			Q8IWW6	ARHGAP12	Rho GTPase-activating protein 12
			P54252	ATXN3	Ataxin-3
			Q5T8P6;Q9P2N5	RBM26;RBM27	RNA-binding protein 26;RNA-binding protein 27
			Q8N1F8	STK11IP	Serine/threonine-protein kinase 11-interacting protein
			O60216	RAD21	Double-strand-break repair protein rad21 homolog
			P07948	LYN	Tyrosine-protein kinase Lyn
			Q5R372	RABGAP1L	Rab GTPase-activating protein 1-like
			Q9C035	TRIM5	Tripartite motif-containing protein 5
			Q5GJ75	TNFAIP8L3	Tumor necrosis factor alpha-induced protein 8-like protein 3
			Q00013	MPP1	55 kDa erythrocyte membrane protein
			Q9H008	LHPP	Phospholysine phosphohistidine inorganic pyrophosphate phosphatase
			P83436	COG7	Conserved oligomeric Golgi complex subunit 7
			Q9Y385	UBE2J1	Ubiquitin-conjugating enzyme E2 J1
			Q9UPQ8	DOLK	Dolichol kinase
			Q86UK7	ZNF598	Zinc finger protein 598
			P29536	LMOD1	Leiomodin-1
			Q8IXL7	MSRB3	Methionine-R-sulfoxide reductase B3
			Q13613	MTMR1	Myotubularin-related protein 1
			P11802	CDK4	Cyclin-dependent kinase 4
			P39210	MPV17	Protein Mpv17
			Q9C0H2	TTYH3	Protein tweety homolog 3
			O43598	DNPH1	2-deoxynucleoside 5-phosphate N-hydrolase 1
			Q9UKX5	ITGA11	Integrin alpha-11
			O14683	TP53I11	Tumor protein p53-inducible protein 11
			Q7L099	RUFY3	Protein RUFY3
			Q86VW0	SESTD1	SEC14 domain and spectrin repeat-containing protein 1
			Q8N264	ARHGAP24	Rho GTPase-activating protein 24
			Q7Z7A4	PXK	PX domain-containing protein kinase-like protein
			O14498	ISLR	Immunoglobulin superfamily containing leucine-rich repeat protein
			Q9Y4F1	FARP1	FERM, RhoGEF and pleckstrin domain-containing protein 1
			Q15833	STXBP2	Syntaxin-binding protein 2
			Q9Y259	CHKB	Choline/ethanolamine kinase
			Q7KZI7;P27448;Q9P0L2	MARK2;MARK3;MARK1	Serine/threonine-protein kinase MARK2;MAP/microtubule affinity-regulating kinase 3;Serine/threonine-protein kinase MARK1
			P41214	EIF2D	Eukaryotic translation initiation factor 2D
			Q9H3M7	TXNIP	Thioredoxin-interacting protein
			Q8WTW3	COG1	Conserved oligomeric Golgi complex subunit 1
			Q9UQ88;P21127	CDK11A;CDK11B	Cyclin-dependent kinase 11A;Cyclin-dependent kinase 11B
			Q9Y4F5	CEP170B	Centrosomal protein of 170 kDa protein B
			Q8TF05	PPP4R1	Serine/threonine-protein phosphatase 4 regulatory subunit 1
			Q8IXQ6	PARP9	Poly [ADP-ribose] polymerase 9
			O95396	MOCS3	Adenylyltransferase and sulfurtransferase MOCS3;Molybdopterin-synthase adenylyltransferase;Molybdopterin-synthase sulfurtransferase
			Q9H7C9	AAMDC	Mth938 domain-containing protein
			Q9NZN5	ARHGEF12	Rho guanine nucleotide exchange factor 12
			P35869	AHR	Aryl hydrocarbon receptor
			Q13951	CBFB	Core-binding factor subunit beta
			Q9Y3C4	TPRKB	EKC/KEOPS complex subunit TPRKB
			Q9NVX2	NLE1	Notchless protein homolog 1
			Q7Z449	CYP2U1	Cytochrome P450 2U1
			Q9NXR1;Q9GZM8	NDE1;NDEL1	Nuclear distribution protein nudE homolog 1;Nuclear distribution protein nudE-like 1
			Q69YQ0	SPECC1L	Cytospin-A
			Q5VZ89	DENND4C	DENN domain-containing protein 4C
			Q15434	RBMS2	RNA-binding motif, single-stranded-interacting protein 2
			P30260	CDC27	Cell division cycle protein 27 homolog
			O14787	TNPO2	Transportin-2
			Q5RKV6	EXOSC6	Exosome complex component MTR3
			Q8IXM2	BAP18	Chromatin complexes subunit BAP18
			Q86VX2	COMMD7	COMM domain-containing protein 7
			Q96EN8	MOCOS	Molybdenum cofactor sulfurase
			Q14CX7	NAA25	N-alpha-acetyltransferase 25, NatB auxiliary subunit
			Q9NYL2	ZAK	Mitogen-activated protein kinase kinase kinase MLT
			Q8WUR7	C15orf40	UPF0235 protein C15orf40
			Q96I25	RBM17	Splicing factor 45
			Q9NVH0	EXD2	Exonuclease 3-5 domain-containing protein 2
			P42858	HTT	Huntingtin
			P19174	PLCG1	1-phosphatidylinositol 4,5-bisphosphate phosphodiesterase gamma-1
			Q8N3F0	MTURN	Maturin
			Q9Y6R0	NUMBL	Numb-like protein
			P17342	NPR3	Atrial natriuretic peptide receptor 3
			A6NDU8	C5orf51	UPF0600 protein C5orf51
			O43299	AP5Z1	AP-5 complex subunit zeta-1
			Q86WR0	CCDC25	Coiled-coil domain-containing protein 25
			Q6VY07	PACS1	Phosphofurin acidic cluster sorting protein 1
			Q06203	PPAT	Amidophosphoribosyltransferase
			Q9Y5P4	COL4A3BP	Collagen type IV alpha-3-binding protein
			Q8IYS2	KIAA2013	Uncharacterized protein KIAA2013
			Q9NQS1	AVEN	Cell death regulator Aven
			Q9Y6K8	AK5	Adenylate kinase isoenzyme 5
			Q96JG6	CCDC132	Coiled-coil domain-containing protein 132
			Q86W56	PARG	Poly(ADP-ribose) glycohydrolase
			Q9BUP0	EFHD1	EF-hand domain-containing protein D1
			P07947	YES1	Tyrosine-protein kinase Yes
			P07311	ACYP1	Acylphosphatase-1
			Q96S66	CLCC1	Chloride channel CLIC-like protein 1
			P49840	GSK3A	Glycogen synthase kinase-3 alpha
			Q86TI2	DPP9	Dipeptidyl peptidase 9
			Q8N556	AFAP1	Actin filament-associated protein 1
			Q86Y56	DNAAF5	Dynein assembly factor 5, axonemal
			O43149	ZZEF1	Zinc finger ZZ-type and EF-hand domain-containing protein 1
			Q9NQT5	EXOSC3	Exosome complex component RRP40
			Q9Y547	HSPB11	Intraflagellar transport protein 25 homolog
			O95163	IKBKAP	Elongator complex protein 1
			Q9BQ39	DDX50	ATP-dependent RNA helicase DDX50
			Q96H20	SNF8	Vacuolar-sorting protein SNF8
			Q6P1L8	MRPL14	39S ribosomal protein L14, mitochondrial
			Q92609	TBC1D5	TBC1 domain family member 5
			Q15327	ANKRD1	Ankyrin repeat domain-containing protein 1
			P49321	NASP	Nuclear autoantigenic sperm protein
			Q9NQ50	MRPL40	39S ribosomal protein L40, mitochondrial
			Q8WYA6	CTNNBL1	Beta-catenin-like protein 1
			O96007	MOCS2	Molybdopterin synthase catalytic subunit
			Q9BRP4	PAAF1	Proteasomal ATPase-associated factor 1
			Q5TFE4	NT5DC1	5-nucleotidase domain-containing protein 1
			O43617	TRAPPC3	Trafficking protein particle complex subunit 3
			O60936	NOL3	Nucleolar protein 3
			Q9BV57	ADI1	1,2-dihydroxy-3-keto-5-methylthiopentene dioxygenase
			O00625	PIR	Pirin
			Q14439	GPR176	Probable G-protein coupled receptor 176
			P19022	CDH2	Cadherin-2
			Q12982;Q86WG3	BNIP2;ATCAY	BCL2/adenovirus E1B 19 kDa protein-interacting protein 2;Caytaxin
			Q5HYI7	MTX3	Metaxin-3
			O43150	ASAP2	Arf-GAP with SH3 domain, ANK repeat and PH domain-containing protein 2
			P29353	SHC1	SHC-transforming protein 1
			O00193	SMAP	Small acidic protein
			Q9NR46	SH3GLB2	Endophilin-B2
			Q8NHV4	NEDD1	Protein NEDD1
			Q9Y4P1	ATG4B	Cysteine protease ATG4B
			Q5JSL3	DOCK11	Dedicator of cytokinesis protein 11
			Q96SB3	PPP1R9B	Neurabin-2
			O14531	DPYSL4	Dihydropyrimidinase-related protein 4
			P42574	CASP3	Caspase-3;Caspase-3 subunit p17;Caspase-3 subunit p12
			Q9H0C8	ILKAP	Integrin-linked kinase-associated serine/threonine phosphatase 2C
			Q96GA7	SDSL	Serine dehydratase-like
			Q16611	BAK1	Bcl-2 homologous antagonist/killer
			Q9UIW2	PLXNA1	Plexin-A1
			Q96HN2	AHCYL2	Putative adenosylhomocysteinase 3
			O75592	MYCBP2	E3 ubiquitin-protein ligase MYCBP2
			Q16890	TPD52L1	Tumor protein D53
			Q96KC8	DNAJC1	DnaJ homolog subfamily C member 1
			P16083	NQO2	Ribosyldihydronicotinamide dehydrogenase [quinone]
			Q9H425	C1orf198	Uncharacterized protein C1orf198
			Q01581	HMGCS1	Hydroxymethylglutaryl-CoA synthase, cytoplasmic
			Q96B36	AKT1S1	Proline-rich AKT1 substrate 1
			Q9NRR3	CDC42SE2	CDC42 small effector protein 2
			Q16527	CSRP2	Cysteine and glycine-rich protein 2
			Q8WXA9	SREK1	Splicing regulatory glutamine/lysine-rich protein 1
			Q99543	DNAJC2	DnaJ homolog subfamily C member 2;DnaJ homolog subfamily C member 2, N-terminally processed
			Q9H832	UBE2Z	Ubiquitin-conjugating enzyme E2 Z
			Q96S99	PLEKHF1	Pleckstrin homology domain-containing family F member 1
			P78318	IGBP1	Immunoglobulin-binding protein 1
			O75179	ANKRD17	Ankyrin repeat domain-containing protein 17
			P50238	CRIP1	Cysteine-rich protein 1
			Q9NUY8	TBC1D23	TBC1 domain family member 23
			Q12893	TMEM115	Transmembrane protein 115
			Q6P1J9	CDC73	Parafibromin
			Q96ME1	FBXL18	F-box/LRR-repeat protein 18
			Q96EK7	FAM120B	Constitutive coactivator of peroxisome proliferator-activated receptor gamma
			Q8N5C1	FAM26E	Protein FAM26E
			Q9Y3Y2	CHTOP	Chromatin target of PRMT1 protein
			Q92508	PIEZO1	Piezo-type mechanosensitive ion channel component 1
			Q9BZ67	FRMD8	FERM domain-containing protein 8
			Q6Y7W6	GIGYF2	PERQ amino acid-rich with GYF domain-containing protein 2
			P49750	YLPM1	YLP motif-containing protein 1
			Q9P289	STK26	Serine/threonine-protein kinase 26
			P36639	NUDT1	7,8-dihydro-8-oxoguanine triphosphatase
			P25686	DNAJB2	DnaJ homolog subfamily B member 2
			Q96F85	CNRIP1	CB1 cannabinoid receptor-interacting protein 1
			Q9UPQ0	LIMCH1	LIM and calponin homology domains-containing protein 1
			Q6XZF7	DNMBP	Dynamin-binding protein
			Q9H792	PEAK1	Pseudopodium-enriched atypical kinase 1
			Q99614	TTC1	Tetratricopeptide repeat protein 1
			Q7Z4V5	HDGFRP2	Hepatoma-derived growth factor-related protein 2
			Q86UV5	USP48	Ubiquitin carboxyl-terminal hydrolase 48
			O95155	UBE4B	Ubiquitin conjugation factor E4 B
			Q9H6Z4	RANBP3	Ran-binding protein 3
			P49354	FNTA	Protein farnesyltransferase/geranylgeranyltransferase type-1 subunit alpha
			C4AMC7;Q6VEQ5;A8K0Z3	WASH3P;WASH2P;WASH1	Putative WAS protein family homolog 3;WAS protein family homolog 2;WAS protein family homolog 1
			Q9NZJ4	SACS	Sacsin
			P14735	IDE	Insulin-degrading enzyme
			P29279	CTGF	Connective tissue growth factor
			O15013	ARHGEF10	Rho guanine nucleotide exchange factor 10
			P07738	BPGM	Bisphosphoglycerate mutase
			Q969S3	ZNF622	Zinc finger protein 622
			Q6GMV2	SMYD5	SET and MYND domain-containing protein 5
			Q8IY31	IFT20	Intraflagellar transport protein 20 homolog
			Q9BUL8	PDCD10	Programmed cell death protein 10
			Q8TAD7	OCC1	Overexpressed in colon carcinoma 1 protein
			Q92620	DHX38	Pre-mRNA-splicing factor ATP-dependent RNA helicase PRP16
			Q9BW30	TPPP3	Tubulin polymerization-promoting protein family member 3
			Q9C005	DPY30	Protein dpy-30 homolog
			Q9Y266	NUDC	Nuclear migration protein nudC
			Q14669	TRIP12	E3 ubiquitin-protein ligase TRIP12
			Q9NTM9	CUTC	Copper homeostasis protein cutC homolog
			Q9P265	DIP2B	Disco-interacting protein 2 homolog B
			Q9NUL3	STAU2	Double-stranded RNA-binding protein Staufen homolog 2
			Q9H6U6	BCAS3	Breast carcinoma-amplified sequence 3
			P18615	NELFE	Negative elongation factor E
			Q07666	KHDRBS1	KH domain-containing, RNA-binding, signal transduction-associated protein 1
			A0A0U1RRL7	MMP24OS	Protein MMP24OS
			P78536	ADAM17	Disintegrin and metalloproteinase domain-containing protein 17
			Q9BPZ7	MAPKAP1	Target of rapamycin complex 2 subunit MAPKAP1
			P63027	VAMP2	Vesicle-associated membrane protein 2
			Q9BY77	POLDIP3	Polymerase delta-interacting protein 3
			Q16352	INA	Alpha-internexin
			Q9ULP9	TBC1D24	TBC1 domain family member 24
			Q9UBC2	EPS15L1	Epidermal growth factor receptor substrate 15-like 1
			Q3YEC7	RABL6	Rab-like protein 6
			Q9HA72	CALHM2	Calcium homeostasis modulator protein 2
			P15311	EZR	Ezrin
			Q9Y237	PIN4	Peptidyl-prolyl cis-trans isomerase NIMA-interacting 4
			P56211;O43768	ARPP19;ENSA	cAMP-regulated phosphoprotein 19;Alpha-endosulfine
			Q8WXI4	ACOT11	Acyl-coenzyme A thioesterase 11
			O75688	PPM1B	Protein phosphatase 1B
			Q8WWM7	ATXN2L	Ataxin-2-like protein
			Q460N5	PARP14	Poly [ADP-ribose] polymerase 14
			Q8N8A6	DDX51	ATP-dependent RNA helicase DDX51
			Q13439	GOLGA4	Golgin subfamily A member 4
			Q9NUL5	C19orf66	UPF0515 protein C19orf66
			Q9P032	NDUFAF4	NADH dehydrogenase [ubiquinone] 1 alpha subcomplex assembly factor 4
			P13612	ITGA4	Integrin alpha-4
			P17081	RHOQ	Rho-related GTP-binding protein RhoQ
			Q96JJ3	ELMO2	Engulfment and cell motility protein 2
			Q9BTC0	DIDO1	Death-inducer obliterator 1
			Q9UP83	COG5	Conserved oligomeric Golgi complex subunit 5
			O75112	LDB3	LIM domain-binding protein 3
			P50542	PEX5	Peroxisomal targeting signal 1 receptor
			Q9NSY2	STARD5	StAR-related lipid transfer protein 5
			Q8IWA4	MFN1	Mitofusin-1
			Q6GMV3	PTRHD1	Putative peptidyl-tRNA hydrolase PTRHD1
			Q9H0W9	C11orf54	Ester hydrolase C11orf54
			Q12962	TAF10	Transcription initiation factor TFIID subunit 10
			O15111	CHUK	Inhibitor of nuclear factor kappa-B kinase subunit alpha
			Q96QG7	MTMR9	Myotubularin-related protein 9
			Q9H496	TOR1AIP2	Torsin-1A-interacting protein 2, isoform IFRG15
			P16220	CREB1	Cyclic AMP-responsive element-binding protein 1
			P80217	IFI35	Interferon-induced 35 kDa protein
			Q14919	DRAP1	Dr1-associated corepressor
			Q14746	COG2	Conserved oligomeric Golgi complex subunit 2
			Q7Z739;Q9BYJ9	YTHDF3;YTHDF1	YTH domain-containing family protein 3;YTH domain-containing family protein 1
			O14530	TXNDC9	Thioredoxin domain-containing protein 9
			P49790	NUP153	Nuclear pore complex protein Nup153
			O75911	DHRS3	Short-chain dehydrogenase/reductase 3
			Q9H0R4	HDHD2	Haloacid dehalogenase-like hydrolase domain-containing protein 2
			Q6QNY0	BLOC1S3	Biogenesis of lysosome-related organelles complex 1 subunit 3
			Q5EBL4	RILPL1	RILP-like protein 1
			Q96D46	NMD3	60S ribosomal export protein NMD3
			Q9Y3D8	AK6	Adenylate kinase isoenzyme 6
			Q9UHY1	NRBP1	Nuclear receptor-binding protein
			Q9Y2I8	WDR37	WD repeat-containing protein 37
			Q8IYB3	SRRM1	Serine/arginine repetitive matrix protein 1
			Q08AG7	MZT1	Mitotic-spindle organizing protein 1
			Q03426	MVK	Mevalonate kinase
			Q01415	GALK2	N-acetylgalactosamine kinase
			Q9Y2K2	SIK3	Serine/threonine-protein kinase SIK3
			Q86SZ2	TRAPPC6B	Trafficking protein particle complex subunit 6B
			Q9UJX2	CDC23	Cell division cycle protein 23 homolog
			Q01804	OTUD4	OTU domain-containing protein 4
			Q96BW5	PTER	Phosphotriesterase-related protein
			Q9Y2S2	CRYL1	Lambda-crystallin homolog
			Q8N573	OXR1	Oxidation resistance protein 1
			P11908	PRPS2	Ribose-phosphate pyrophosphokinase 2
			Q5JS54	PSMG4	Proteasome assembly chaperone 4
			O00566	MPHOSPH10	U3 small nucleolar ribonucleoprotein protein MPP10
			Q9Y312	AAR2	Protein AAR2 homolog
			Q8N4P3	HDDC3	Guanosine-3,5-bis(diphosphate) 3-pyrophosphohydrolase MESH1
			Q3SXM5	HSDL1	Inactive hydroxysteroid dehydrogenase-like protein 1
			Q96IV0	NGLY1	Peptide-N(4)-(N-acetyl-beta-glucosaminyl)asparagine amidase
			Q8WZ82	OVCA2	Ovarian cancer-associated gene 2 protein
			Q13428	TCOF1	Treacle protein
			Q9NQA3	WASH6P	WAS protein family homolog 6
			Q96C90	PPP1R14B	Protein phosphatase 1 regulatory subunit 14B
			P82930	MRPS34	28S ribosomal protein S34, mitochondrial
			Q9BQ24	ZFYVE21	Zinc finger FYVE domain-containing protein 21
			P27986	PIK3R1	Phosphatidylinositol 3-kinase regulatory subunit alpha
			Q9UBE0	SAE1	SUMO-activating enzyme subunit 1;SUMO-activating enzyme subunit 1, N-terminally processed
			P55157	MTTP	Microsomal triglyceride transfer protein large subunit
			Q96ST2	IWS1	Protein IWS1 homolog
			O00258	WRB	Tail-anchored protein insertion receptor WRB
			Q8IXJ6	SIRT2	NAD-dependent protein deacetylase sirtuin-2
			Q9BQ70	TCF25	Transcription factor 25
			P04150	NR3C1	Glucocorticoid receptor
			P11137	MAP2	Microtubule-associated protein 2
			Q13158	FADD	FAS-associated death domain protein
			Q6UW63	KDELC1	KDEL motif-containing protein 1
			Q9H9Q2	COPS7B	COP9 signalosome complex subunit 7b
			O43181	NDUFS4	NADH dehydrogenase [ubiquinone] iron-sulfur protein 4, mitochondrial
			O14562	UBFD1	Ubiquitin domain-containing protein UBFD1
			O75122	CLASP2	CLIP-associating protein 2
			P51580	TPMT	Thiopurine S-methyltransferase
			P49069	CAMLG	Calcium signal-modulating cyclophilin ligand
			Q9UHD9	UBQLN2	Ubiquilin-2
			Q7L5D6	GET4	Golgi to ER traffic protein 4 homolog
			Q96EQ0	SGTB	Small glutamine-rich tetratricopeptide repeat-containing protein beta
			Q96IZ0	PAWR	PRKC apoptosis WT1 regulator protein
			O14745	SLC9A3R1	Na(+)/H(+) exchange regulatory cofactor NHE-RF1
			Q9H1Z4	WDR13	WD repeat-containing protein 13
			O75884	RBBP9	Putative hydrolase RBBP9
			Q9UEW8	STK39	STE20/SPS1-related proline-alanine-rich protein kinase
			Q86X27	RALGPS2	Ras-specific guanine nucleotide-releasing factor RalGPS2
			Q9H9C1	VIPAS39	Spermatogenesis-defective protein 39 homolog
			Q99622	C12orf57	Protein C10
			Q5SW96	LDLRAP1	Low density lipoprotein receptor adapter protein 1
			P10114	RAP2A	Ras-related protein Rap-2a
			O00534	VWA5A	von Willebrand factor A domain-containing protein 5A
			Q9H3H5	DPAGT1	UDP-N-acetylglucosamine--dolichyl-phosphate N-acetylglucosaminephosphotransferase
			Q9H4A3	WNK1	Serine/threonine-protein kinase WNK1
			P78560	CRADD	Death domain-containing protein CRADD
			Q9Y6A4	CFAP20	Cilia- and flagella-associated protein 20
			Q9H6T3	RPAP3	RNA polymerase II-associated protein 3
			Q9NT62	ATG3	Ubiquitin-like-conjugating enzyme ATG3
			Q4J6C6	PREPL	Prolyl endopeptidase-like
			Q9NRL3	STRN4	Striatin-4
			Q96DM3	C18orf8	Uncharacterized protein C18orf8
			Q9NSY0	NRBP2	Nuclear receptor-binding protein 2
			O15084	ANKRD28	Serine/threonine-protein phosphatase 6 regulatory ankyrin repeat subunit A
			Q14738	PPP2R5D	Serine/threonine-protein phosphatase 2A 56 kDa regulatory subunit delta isoform
			Q9UJX3	ANAPC7	Anaphase-promoting complex subunit 7
			P49407	ARRB1	Beta-arrestin-1
			Q9C0B1	FTO	Alpha-ketoglutarate-dependent dioxygenase FTO
			Q9NSU2	TREX1	Three-prime repair exonuclease 1
			Q13287	NMI	N-myc-interactor
			P45984;P53779	MAPK9;MAPK10	Mitogen-activated protein kinase 9;Mitogen-activated protein kinase 10
			Q9H0X4	ITFG3	Protein ITFG3
			O75044;P0DMP2;P0DJJ0;Q7Z6B7	SRGAP2;SRGAP2B;SRGAP2C;SRGAP1	SLIT-ROBO Rho GTPase-activating protein 2;SLIT-ROBO Rho GTPase-activating protein 2B;SLIT-ROBO Rho GTPase-activating protein 2C;SLIT-ROBO Rho GTPase-activating protein 1
			Q06124	PTPN11	Tyrosine-protein phosphatase non-receptor type 11
			Q7Z5R6	APBB1IP	Amyloid beta A4 precursor protein-binding family B member 1-interacting protein
			Q9HCN4	GPN1	GPN-loop GTPase 1
			Q8WV41	SNX33	Sorting nexin-33
			Q5HYK7	SH3D19	SH3 domain-containing protein 19
			Q13362	PPP2R5C	Serine/threonine-protein phosphatase 2A 56 kDa regulatory subunit gamma isoform
			Q9H330	TMEM245	Transmembrane protein 245
			Q92990	GLMN	Glomulin
			Q9NVA4	TMEM184C	Transmembrane protein 184C
			Q6ZVM7	TOM1L2	TOM1-like protein 2
			Q96B54	ZNF428	Zinc finger protein 428
			O94885	SASH1	SAM and SH3 domain-containing protein 1
			Q9BYX2	TBC1D2	TBC1 domain family member 2A
			Q6PD74	AAGAB	Alpha- and gamma-adaptin-binding protein p34
			Q4G0F5	VPS26B	Vacuolar protein sorting-associated protein 26B
			Q6IA69	NADSYN1	Glutamine-dependent NAD(+) synthetase
			Q96S59	RANBP9	Ran-binding protein 9
			Q9UL15	BAG5	BAG family molecular chaperone regulator 5
			Q4KMP7	TBC1D10B	TBC1 domain family member 10B
			Q6NXS1;P41236	PPP1R2P3;PPP1R2	Protein phosphatase inhibitor 2-like protein 3;Protein phosphatase inhibitor 2
			Q6QEF8	CORO6	Coronin-6
			O00178	GTPBP1	GTP-binding protein 1
			Q9Y5A9	YTHDF2	YTH domain-containing family protein 2
			P62256	UBE2H	Ubiquitin-conjugating enzyme E2 H
			O94763	URI1	Unconventional prefoldin RPB5 interactor 1
			Q14353	GAMT	Guanidinoacetate N-methyltransferase
			P32455	GBP1	Interferon-induced guanylate-binding protein 1
			Q15139	PRKD1	Serine/threonine-protein kinase D1
			Q68D91	MBLAC2	Metallo-beta-lactamase domain-containing protein 2
			Q9Y4P8	WIPI2	WD repeat domain phosphoinositide-interacting protein 2
			P12004	PCNA	Proliferating cell nuclear antigen
			Q96RT1	ERBB2IP	Protein LAP2
			P78330	PSPH	Phosphoserine phosphatase
			Q9NUJ3	TCP11L1	T-complex protein 11-like protein 1
			Q9Y5K5	UCHL5	Ubiquitin carboxyl-terminal hydrolase isozyme L5
			O60869	EDF1	Endothelial differentiation-related factor 1
			Q13555	CAMK2G	Calcium/calmodulin-dependent protein kinase type II subunit gamma
			Q9ULT8	HECTD1	E3 ubiquitin-protein ligase HECTD1
			P24310	COX7A1	Cytochrome c oxidase subunit 7A1, mitochondrial
			Q9UKS6	PACSIN3	Protein kinase C and casein kinase substrate in neurons protein 3
			Q5VZK9	LRRC16A	Leucine-rich repeat-containing protein 16A
			O14957	UQCR11	Cytochrome b-c1 complex subunit 10
			Q9Y4A5	TRRAP	Transformation/transcription domain-associated protein
			Q96D71	REPS1	RalBP1-associated Eps domain-containing protein 1
			P0CW20;P0CW19	LIMS3L;LIMS3	LIM and senescent cell antigen-like-containing domain protein 3-like;LIM and senescent cell antigen-like-containing domain protein 3
			Q8NFJ5	GPRC5A	Retinoic acid-induced protein 3
			Q9NRY5	FAM114A2	Protein FAM114A2
			Q16637	SMN1	Survival motor neuron protein
			Q9BT73	PSMG3	Proteasome assembly chaperone 3
			Q9Y508	RNF114	E3 ubiquitin-protein ligase RNF114
			Q8TB52	FBXO30	F-box only protein 30
			P45973	CBX5	Chromobox protein homolog 5
			Q6ZMI0	PPP1R21	Protein phosphatase 1 regulatory subunit 21
			P05120	SERPINB2	Plasminogen activator inhibitor 2
			P18433	PTPRA	Receptor-type tyrosine-protein phosphatase alpha
			Q9H6S3	EPS8L2	Epidermal growth factor receptor kinase substrate 8-like protein 2
			Q9NSK0	KLC4	Kinesin light chain 4
			Q99700	ATXN2	Ataxin-2
			Q6EEV4	POLR2M	DNA-directed RNA polymerase II subunit GRINL1A, isoforms 4/5
			P49841	GSK3B	Glycogen synthase kinase-3 beta
			Q9BV20	MRI1	Methylthioribose-1-phosphate isomerase
			Q6UN15	FIP1L1	Pre-mRNA 3-end-processing factor FIP1
			Q9Y6D5	ARFGEF2	Brefeldin A-inhibited guanine nucleotide-exchange protein 2
			O43847	NRD1	Nardilysin
			P32321	DCTD	Deoxycytidylate deaminase
			Q8N122	RPTOR	Regulatory-associated protein of mTOR
			Q12802	AKAP13	A-kinase anchor protein 13
			Q8N183	NDUFAF2	Mimitin, mitochondrial
			Q5K651	SAMD9	Sterile alpha motif domain-containing protein 9
			Q9Y3D0	FAM96B	Mitotic spindle-associated MMXD complex subunit MIP18
			Q96A49	SYAP1	Synapse-associated protein 1
			Q9BW91	NUDT9	ADP-ribose pyrophosphatase, mitochondrial
			O60551	NMT2	Glycylpeptide N-tetradecanoyltransferase 2
			O75503	CLN5	Ceroid-lipofuscinosis neuronal protein 5
			P29373	CRABP2	Cellular retinoic acid-binding protein 2
			Q00587	CDC42EP1	Cdc42 effector protein 1
			Q9C0C9	UBE2O	E2/E3 hybrid ubiquitin-protein ligase UBE2O
			P53602	MVD	Diphosphomevalonate decarboxylase
			Q9BTE1	DCTN5	Dynactin subunit 5
			Q92696	RABGGTA	Geranylgeranyl transferase type-2 subunit alpha
			P31947	SFN	14-3-3 protein sigma
			O60331	PIP5K1C	Phosphatidylinositol 4-phosphate 5-kinase type-1 gamma
			Q9NZR1	TMOD2	Tropomodulin-2
			Q9NRM1	ENAM	Enamelin
			P45381	ASPA	Aspartoacylase
			Q8WUW1	BRK1	Protein BRICK1
			Q9Y3I1	FBXO7	F-box only protein 7
			P36915	GNL1	Guanine nucleotide-binding protein-like 1
			Q9Y4J8	DTNA	Dystrobrevin alpha
			Q68EM7	ARHGAP17	Rho GTPase-activating protein 17
			O75781	PALM	Paralemmin-1
			Q9Y5K8	ATP6V1D	V-type proton ATPase subunit D
			Q6ZSR9		Uncharacterized protein FLJ45252
			Q9P242	NYAP2	Neuronal tyrosine-phosphorylated phosphoinositide-3-kinase adapter 2
			Q9UK76	HN1	Hematological and neurological expressed 1 protein;Hematological and neurological expressed 1 protein, N-terminally processed
			Q969J3	LOH12CR1	Loss of heterozygosity 12 chromosomal region 1 protein
			P33947	KDELR2	ER lumen protein-retaining receptor 2
			P04424	ASL	Argininosuccinate lyase
			O95183	VAMP5	Vesicle-associated membrane protein 5
			Q13630	TSTA3	GDP-L-fucose synthase
			Q8TD55	PLEKHO2	Pleckstrin homology domain-containing family O member 2
			O95394	PGM3	Phosphoacetylglucosamine mutase
			Q9NUQ9	FAM49B	Protein FAM49B
			Q9BPU6	DPYSL5	Dihydropyrimidinase-related protein 5
			Q8IZV5	RDH10	Retinol dehydrogenase 10
			Q96JY6	PDLIM2	PDZ and LIM domain protein 2
